# Supplementary material for: MR-GGI: accurate inference of gene–gene interactions using Mendelian randomization
Source: BMC Bioinformatics. 2024 May 15;25:192. doi: 10.1186/s12859-024-05808-4 (PMC11094870; doi:10.1186/s12859-024-05808-4)
Supplement: Supplementary file 3 — Additional file 3. Data 1. Biological process of Gene Ontology terms for cluster 1 in yeast GRN [file 12859_2024_5808_MOESM3_ESM.xlsx]

## Sheet: Sheet1
GOID	TERM	CORRECTED_PVALUE	UNCORRECTED_PVALUE	NUM_LIST_ANNOTATIONS	LIST_SIZE	TOTAL_NUM_ANNOTATIONS	POPULATION_SIZE	FDR_RATE	EXPECTED_FALSE_POSITIVES	ANNOTATED_GENES
GO:0006754	ATP biosynthetic process	0.000964043	1.78526e-05	2	3	18	7166	0	0	YDR298C, YLR295C
GO:0015986	proton motive force-driven ATP synthesis	0.000964043	1.78526e-05	2	3	18	7166	0	0	YDR298C, YLR295C
GO:0009145	purine nucleoside triphosphate biosynthetic process	0.00119695	2.21658e-05	2	3	20	7166	0	0	YDR298C, YLR295C
GO:0009206	purine ribonucleoside triphosphate biosynthetic process	0.00119695	2.21658e-05	2	3	20	7166	0	0	YDR298C, YLR295C
GO:0009201	ribonucleoside triphosphate biosynthetic process	0.00145497	2.69439e-05	2	3	22	7166	0	0	YLR295C, YDR298C
GO:0009142	nucleoside triphosphate biosynthetic process	0.00173809	3.21868e-05	2	3	24	7166	0	0	YLR295C, YDR298C
GO:0046034	ATP metabolic process	0.00418899	7.75739e-05	2	3	37	7166	0	0	YLR295C, YDR298C
GO:0009205	purine ribonucleoside triphosphate metabolic process	0.00465985	8.62936e-05	2	3	39	7166	0	0	YLR295C, YDR298C
GO:0009144	purine nucleoside triphosphate metabolic process	0.00515569	9.54757e-05	2	3	41	7166	0	0	YDR298C, YLR295C
GO:0009199	ribonucleoside triphosphate metabolic process	0.00515569	9.54757e-05	2	3	41	7166	0	0	YLR295C, YDR298C
GO:0009152	purine ribonucleotide biosynthetic process	0.00594624	0.000110116	2	3	44	7166	0	0	YLR295C, YDR298C
GO:0009141	nucleoside triphosphate metabolic process	0.00708758	0.000131252	2	3	48	7166	0	0	YLR295C, YDR298C
GO:0009260	ribonucleotide biosynthetic process	0.00708758	0.000131252	2	3	48	7166	0	0	YDR298C, YLR295C
GO:0046390	ribose phosphate biosynthetic process	0.00898638	0.000166415	2	3	54	7166	0	0	YDR298C, YLR295C
