# Supplementary material for: MR-GGI: accurate inference of gene–gene interactions using Mendelian randomization
Source: BMC Bioinformatics. 2024 May 15;25:192. doi: 10.1186/s12859-024-05808-4 (PMC11094870; doi:10.1186/s12859-024-05808-4)
Supplement: Supplementary file 4 — Additional file 4. Data 2. Biological process of Gene Ontology terms for cluster 2 in yeast GRN [file 12859_2024_5808_MOESM4_ESM.xlsx]

## Sheet: Sheet1
GOID	TERM	CORRECTED_PVALUE	UNCORRECTED_PVALUE	NUM_LIST_ANNOTATIONS	LIST_SIZE	TOTAL_NUM_ANNOTATIONS	POPULATION_SIZE	FDR_RATE	EXPECTED_FALSE_POSITIVES	ANNOTATED_GENES
GO:0044281	small molecule metabolic process	2.47282e-09	2.52328e-11	13	17	624	7166	0	0	YKL150W, YMR250W, YGR256W, YBR117C, YOR374W, YOL126C, YGL037C, YLR251W, YJR096W, YIL155C, YBR149W, YFL030W, YHR104W
GO:0070887	cellular response to chemical stimulus	1.59186e-05	1.62434e-07	8	17	303	7166	0	0	YNL173C, YMR250W, YDR001C, YKL150W, YJR096W, YGR008C, YGR043C, YHR104W
GO:0019362	pyridine nucleotide metabolic process	3.16416e-05	3.22874e-07	5	17	66	7166	0	0	YGR256W, YOR374W, YBR117C, YIL155C, YGL037C
GO:0034599	cellular response to oxidative stress	6.88809e-05	7.02866e-07	5	17	77	7166	0	0	YKL150W, YHR104W, YMR250W, YGR043C, YJR096W
GO:0072524	pyridine-containing compound metabolic process	7.34954e-05	7.49953e-07	5	17	78	7166	0	0	YOR374W, YBR117C, YGR256W, YGL037C, YIL155C
GO:0006979	response to oxidative stress	0.000113076	1.15383e-06	5	17	85	7166	0	0	YJR096W, YHR104W, YKL150W, YGR043C, YMR250W
GO:0042221	response to chemical	0.000161886	1.6519e-06	8	17	410	7166	0	0	YGR008C, YGR043C, YHR104W, YJR096W, YDR001C, YMR250W, YKL150W, YNL173C
GO:0005975	carbohydrate metabolic process	0.00024528	2.50285e-06	6	17	183	7166	0	0	YIL155C, YHR104W, YBR149W, YDR001C, YOL126C, YJR096W
GO:0006740	NADPH regeneration	0.00030636	3.12613e-06	3	17	13	7166	0	0	YOR374W, YGR256W, YBR117C
GO:0062197	cellular response to chemical stress	0.000308655	3.14954e-06	5	17	104	7166	0	0	YMR250W, YGR043C, YKL150W, YHR104W, YJR096W
GO:0006066	alcohol metabolic process	0.000355301	3.62552e-06	5	17	107	7166	0	0	YBR149W, YKL150W, YIL155C, YOR374W, YLR251W
GO:0006739	NADP metabolic process	0.000597232	6.0942e-06	3	17	16	7166	0.0017	0.02	YOR374W, YGR256W, YBR117C
GO:0046496	nicotinamide nucleotide metabolic process	0.00123701	1.26226e-05	4	17	64	7166	0.0015	0.02	YOR374W, YBR117C, YGR256W, YIL155C
GO:1901615	organic hydroxy compound metabolic process	0.00128449	1.31071e-05	5	17	139	7166	0.0014	0.02	YLR251W, YOR374W, YBR149W, YIL155C, YKL150W
GO:0009269	response to desiccation	0.00155531	1.58705e-05	2	17	3	7166	0.0013	0.02	YGR008C, YDR001C
GO:0071465	cellular response to desiccation	0.00155531	1.58705e-05	2	17	3	7166	0.0012	0.02	YDR001C, YGR008C
GO:0009117	nucleotide metabolic process	0.00157811	1.61032e-05	5	17	145	7166	0.0012	0.02	YIL155C, YGL037C, YOR374W, YBR117C, YGR256W
GO:0006753	nucleoside phosphate metabolic process	0.00198439	2.02489e-05	5	17	152	7166	0.0011	0.02	YGL037C, YIL155C, YOR374W, YBR117C, YGR256W
GO:0019566	arabinose metabolic process	0.00310628	3.16967e-05	2	17	4	7166	0.0011	0.02	YJR096W, YHR104W
GO:0019568	arabinose catabolic process	0.00310628	3.16967e-05	2	17	4	7166	0.001	0.02	YJR096W, YHR104W
GO:0042732	D-xylose metabolic process	0.00310628	3.16967e-05	2	17	4	7166	0.001	0.02	YHR104W, YJR096W
GO:0042843	D-xylose catabolic process	0.00310628	3.16967e-05	2	17	4	7166	0.0009	0.02	YHR104W, YJR096W
GO:0055086	nucleobase-containing small molecule metabolic process	0.00525281	5.36001e-05	5	17	186	7166	0.0017	0.04	YIL155C, YGL037C, YGR256W, YOR374W, YBR117C
GO:0009414	response to water deprivation	0.00774403	7.90207e-05	2	17	6	7166	0.0017	0.04	YDR001C, YGR008C
GO:0042631	cellular response to water deprivation	0.00774403	7.90207e-05	2	17	6	7166	0.0016	0.04	YDR001C, YGR008C
