# Supplementary material for: MR-GGI: accurate inference of gene–gene interactions using Mendelian randomization
Source: BMC Bioinformatics. 2024 May 15;25:192. doi: 10.1186/s12859-024-05808-4 (PMC11094870; doi:10.1186/s12859-024-05808-4)
Supplement: Supplementary file 5 — Additional file 5. Data 3. Biological process of Gene Ontology terms for cluster 3 in yeast GRN [file 12859_2024_5808_MOESM5_ESM.xlsx]

## Sheet: Sheet1
GOID	TERM	CORRECTED_PVALUE	UNCORRECTED_PVALUE	NUM_LIST_ANNOTATIONS	LIST_SIZE	TOTAL_NUM_ANNOTATIONS	POPULATION_SIZE	FDR_RATE	EXPECTED_FALSE_POSITIVES	ANNOTATED_GENES
GO:0002181	cytoplasmic translation	6.73806e-15	1.20322e-16	12	17	170	7166	0	0	YGR027C, YGL103W, YNL162W, YIL133C, YLR325C, YDL191W, YLR344W, YDL082W, YLR061W, YIL052C, YLR333C, YDL081C
GO:0006518	peptide metabolic process	5.22976e-10	9.33886e-12	14	17	755	7166	0	0	YDL191W, YLR325C, YNL162W, YKL157W, YGR027C, YDL081C, YIL052C, YLR061W, YLR344W, YLR167W, YIL133C, YGL103W, YLR333C, YDL082W
GO:0043603	amide metabolic process	1.42549e-09	2.54551e-11	14	17	812	7166	0	0	YLR344W, YLR061W, YIL052C, YDL081C, YGR027C, YKL157W, YNL162W, YDL191W, YLR325C, YDL082W, YLR333C, YGL103W, YIL133C, YLR167W
GO:0006412	translation	9.3824e-09	1.67543e-10	13	17	724	7166	0	0	YLR344W, YDL081C, YIL052C, YLR061W, YNL162W, YGR027C, YDL191W, YLR325C, YDL082W, YLR333C, YIL133C, YGL103W, YLR167W
GO:0043043	peptide biosynthetic process	1.00621e-08	1.7968e-10	13	17	728	7166	0	0	YLR344W, YLR061W, YIL052C, YDL081C, YGR027C, YNL162W, YLR325C, YDL191W, YDL082W, YLR333C, YGL103W, YIL133C, YLR167W
GO:0043604	amide biosynthetic process	1.76527e-08	3.15227e-10	13	17	761	7166	0	0	YDL081C, YLR061W, YIL052C, YLR344W, YLR325C, YDL191W, YNL162W, YGR027C, YLR333C, YDL082W, YLR167W, YIL133C, YGL103W
GO:0019538	protein metabolic process	2.91662e-06	5.20824e-08	14	17	1423	7166	0	0	YLR333C, YDL082W, YLR167W, YIL133C, YGL103W, YDL081C, YDR028C, YIL052C, YLR061W, YLR344W, YLR325C, YDL191W, YNL162W, YGR027C
GO:1901566	organonitrogen compound biosynthetic process	4.06229e-06	7.25408e-08	13	17	1175	7166	0	0	YLR344W, YLR061W, YIL052C, YDL081C, YGR027C, YNL162W, YDL191W, YLR325C, YDL082W, YLR333C, YGL103W, YIL133C, YLR167W
GO:1901564	organonitrogen compound metabolic process	1.08452e-05	1.93664e-07	15	17	1920	7166	0	0	YIL133C, YGL103W, YLR167W, YDL082W, YLR333C, YNL162W, YGR027C, YKL157W, YDL191W, YLR325C, YLR344W, YDL081C, YDR028C, YIL052C, YLR061W
GO:0044271	cellular nitrogen compound biosynthetic process	0.000109688	1.95872e-06	13	17	1539	7166	0	0	YLR333C, YDL082W, YLR167W, YGL103W, YIL133C, YLR061W, YIL052C, YDL081C, YLR344W, YDL191W, YLR325C, YGR027C, YNL162W
GO:0010467	gene expression	0.000485247	8.66512e-06	14	17	2098	7166	0	0	YIL133C, YGL103W, YLR167W, YBR048W, YDL082W, YLR333C, YNL162W, YGR027C, YDL191W, YLR325C, YLR344W, YDL081C, YLR061W, YIL052C
GO:0009059	macromolecule biosynthetic process	0.00156279	2.7907e-05	14	17	2298	7166	0	0	YBR048W, YDL082W, YLR333C, YIL133C, YGL103W, YLR167W, YLR344W, YDL081C, YLR061W, YIL052C, YNL162W, YGR027C, YLR325C, YDL191W
GO:0006807	nitrogen compound metabolic process	0.00189435	3.38276e-05	16	17	3271	7166	0	0	YDL191W, YLR325C, YGR027C, YKL157W, YNL162W, YLR061W, YIL052C, YDR028C, YDL081C, YLR344W, YLR167W, YGL103W, YIL133C, YLR333C, YBR048W, YDL082W
