# Supplementary material for: MR-GGI: accurate inference of gene–gene interactions using Mendelian randomization
Source: BMC Bioinformatics. 2024 May 15;25:192. doi: 10.1186/s12859-024-05808-4 (PMC11094870; doi:10.1186/s12859-024-05808-4)
Supplement: Supplementary file 6 — Additional file 6. Data 4. Biological process of Gene Ontology terms for cluster 4 in yeast GRN [file 12859_2024_5808_MOESM6_ESM.xlsx]

## Sheet: Sheet1
GOID	TERM	CORRECTED_PVALUE	UNCORRECTED_PVALUE	NUM_LIST_ANNOTATIONS	LIST_SIZE	TOTAL_NUM_ANNOTATIONS	POPULATION_SIZE	FDR_RATE	EXPECTED_FALSE_POSITIVES	ANNOTATED_GENES
GO:0042254	ribosome biogenesis	1.41703e-28	1.38925e-30	31	40	438	7166	0	0	YLL011W, YPL146C, YNL096C, YGL171W, YDR087C, YMR290C, YOL144W, YOR272W, YKL172W, YLR276C, YNL132W, YLR196W, YGL078C, YNL061W, YKR024C, YIL091C, YLR175W, YOR145C, YPL266W, YNL002C, YJL122W, YDR060W, YIL096C, YNL110C, YGL111W, YER006W, YOR294W, YNL075W, YJL010C, YLR336C, YLR397C
GO:0022613	ribonucleoprotein complex biogenesis	2.15707e-26	2.11478e-28	31	40	514	7166	0	0	YLR276C, YNL132W, YKL172W, YOR272W, YIL091C, YKR024C, YLR196W, YGL078C, YNL061W, YDR087C, YNL096C, YGL171W, YLL011W, YPL146C, YOL144W, YMR290C, YOR294W, YNL075W, YJL010C, YLR336C, YLR397C, YER006W, YPL266W, YNL002C, YJL122W, YDR060W, YLR175W, YOR145C, YGL111W, YNL110C, YIL096C
GO:0006364	rRNA processing	4.02952e-19	3.95051e-21	23	40	331	7166	0	0	YIL091C, YKR024C, YNL061W, YGL078C, YLR196W, YLR276C, YKL172W, YOL144W, YMR290C, YDR087C, YGL171W, YPL146C, YLL011W, YJL010C, YOR294W, YNL075W, YER006W, YNL110C, YIL096C, YNL002C, YPL266W, YOR145C, YLR175W
GO:0016072	rRNA metabolic process	6.18839e-19	6.06704e-21	24	40	389	7166	0	0	YIL096C, YNL110C, YJL148W, YOR145C, YLR175W, YNL002C, YPL266W, YER006W, YJL010C, YOR294W, YNL075W, YMR290C, YOL144W, YPL146C, YLL011W, YGL171W, YDR087C, YNL061W, YGL078C, YLR196W, YKR024C, YIL091C, YKL172W, YLR276C
GO:0034470	ncRNA processing	7.95711e-19	7.80109e-21	25	40	450	7166	0	0	YIL091C, YKR024C, YGL078C, YNL061W, YLR196W, YLR276C, YKL172W, YOL144W, YKR056W, YMR290C, YDR087C, YGL171W, YPL146C, YLL011W, YJL010C, YNL075W, YOR294W, YER006W, YNL110C, YIL096C, YNL002C, YPL266W, YDL201W, YOR145C, YLR175W
GO:0034660	ncRNA metabolic process	8.03868e-19	7.88106e-21	27	40	579	7166	0	0	YOL144W, YKR056W, YMR290C, YGL171W, YDR087C, YPL146C, YLL011W, YKR024C, YIL091C, YNL061W, YGL078C, YLR196W, YLR276C, YKL172W, YNL110C, YIL096C, YPR110C, YNL002C, YPL266W, YJL148W, YDL201W, YOR145C, YLR175W, YJL010C, YOR294W, YNL075W, YER006W
GO:0042273	ribosomal large subunit biogenesis	7.22365e-17	7.08201e-19	16	40	121	7166	0	0	YOR272W, YLR276C, YNL061W, YGL078C, YER006W, YKR024C, YLR397C, YOR294W, YPL146C, YJL122W, YDR060W, YNL002C, YNL110C, YMR290C, YOL144W, YGL111W
GO:0044085	cellular component biogenesis	5.89858e-16	5.78292e-18	31	40	1128	7166	0	0	YLR397C, YLR336C, YJL010C, YOR294W, YNL075W, YER006W, YJL122W, YDR060W, YNL002C, YPL266W, YOR145C, YLR175W, YGL111W, YNL110C, YIL096C, YLR276C, YKL172W, YNL132W, YOR272W, YKR024C, YIL091C, YNL061W, YGL078C, YLR196W, YDR087C, YNL096C, YGL171W, YPL146C, YLL011W, YOL144W, YMR290C
GO:0006396	RNA processing	9.07833e-16	8.90032e-18	25	40	600	7166	0	0	YIL096C, YNL110C, YDL201W, YOR145C, YLR175W, YNL002C, YPL266W, YER006W, YJL010C, YOR294W, YNL075W, YMR290C, YOL144W, YKR056W, YPL146C, YLL011W, YGL171W, YDR087C, YNL061W, YGL078C, YLR196W, YIL091C, YKR024C, YLR276C, YKL172W
GO:0000463	maturation of LSU-rRNA from tricistronic rRNA transcript (SSU-rRNA, 5.8S rRNA, LSU-rRNA)	3.97419e-12	3.89626e-14	10	40	47	7166	0	0	YPL146C, YLR276C, YNL002C, YMR290C, YNL061W, YGL078C, YER006W, YNL110C, YOL144W, YKR024C
GO:0000470	maturation of LSU-rRNA	6.55939e-11	6.43078e-13	10	40	61	7166	0	0	YNL110C, YNL061W, YGL078C, YER006W, YMR290C, YKR024C, YOL144W, YPL146C, YNL002C, YLR276C
GO:0016070	RNA metabolic process	6.67623e-11	6.54533e-13	28	40	1290	7166	0	0	YOL144W, YKR056W, YMR290C, YGL171W, YDR087C, YPL146C, YLL011W, YKR024C, YIL091C, YGL078C, YNL061W, YLR196W, YKL172W, YLR276C, YNL132W, YIL096C, YNL110C, YPR110C, YNL002C, YPL266W, YDL201W, YJL148W, YOR145C, YLR175W, YJL010C, YNL075W, YOR294W, YER006W
GO:0071840	cellular component organization or biogenesis	5.54337e-09	5.43467e-11	32	40	2121	7166	0	0	YGL111W, YIL096C, YNL110C, YNL002C, YPL266W, YDR060W, YJL122W, YOR145C, YLR175W, YJL010C, YNL075W, YOR294W, YLR336C, YLR397C, YER006W, YOL144W, YMR290C, YGL171W, YNL096C, YDR087C, YLL011W, YPL146C, YLR249W, YKR024C, YIL091C, YLR196W, YGL078C, YNL061W, YLR276C, YKL172W, YNL132W, YOR272W
GO:0042274	ribosomal small subunit biogenesis	1.12998e-08	1.10782e-10	11	40	136	7166	0	0	YMR290C, YOR294W, YNL075W, YJL010C, YIL091C, YLR336C, YOR145C, YLL011W, YPL266W, YNL132W, YGL171W
GO:0090304	nucleic acid metabolic process	1.46185e-08	1.43319e-10	28	40	1595	7166	0	0	YLR276C, YKL172W, YNL132W, YLR196W, YGL078C, YNL061W, YKR024C, YIL091C, YLL011W, YPL146C, YGL171W, YDR087C, YMR290C, YKR056W, YOL144W, YER006W, YNL075W, YOR294W, YJL010C, YLR175W, YOR145C, YJL148W, YDL201W, YPL266W, YNL002C, YPR110C, YIL096C, YNL110C
GO:0006139	nucleobase-containing compound metabolic process	2.8356e-08	2.78e-10	29	40	1778	7166	0	0	YPR110C, YPL266W, YNL002C, YDL201W, YJL148W, YLR175W, YOR145C, YIL096C, YNL110C, YBL039C, YNL075W, YOR294W, YJL010C, YER006W, YDR087C, YGL171W, YPL146C, YLL011W, YOL144W, YKR056W, YMR290C, YNL132W, YLR276C, YKL172W, YIL091C, YKR024C, YGL078C, YNL061W, YLR196W
GO:0006725	cellular aromatic compound metabolic process	7.33246e-08	7.18869e-10	29	40	1845	7166	0	0	YIL096C, YNL110C, YLR175W, YOR145C, YDL201W, YJL148W, YPL266W, YNL002C, YPR110C, YER006W, YOR294W, YNL075W, YJL010C, YBL039C, YMR290C, YKR056W, YOL144W, YLL011W, YPL146C, YDR087C, YGL171W, YLR196W, YGL078C, YNL061W, YIL091C, YKR024C, YNL132W, YLR276C, YKL172W
GO:0046483	heterocycle metabolic process	9.27047e-08	9.0887e-10	29	40	1862	7166	0	0	YIL091C, YKR024C, YLR196W, YGL078C, YNL061W, YKL172W, YLR276C, YNL132W, YKR056W, YOL144W, YMR290C, YGL171W, YDR087C, YLL011W, YPL146C, YJL010C, YOR294W, YNL075W, YBL039C, YER006W, YIL096C, YNL110C, YNL002C, YPL266W, YPR110C, YOR145C, YLR175W, YJL148W, YDL201W
GO:1901360	organic cyclic compound metabolic process	1.97184e-07	1.93317e-09	29	40	1918	7166	0	0	YJL148W, YDL201W, YLR175W, YOR145C, YPR110C, YPL266W, YNL002C, YIL096C, YNL110C, YER006W, YBL039C, YOR294W, YNL075W, YJL010C, YPL146C, YLL011W, YGL171W, YDR087C, YMR290C, YOL144W, YKR056W, YNL132W, YKL172W, YLR276C, YNL061W, YGL078C, YLR196W, YKR024C, YIL091C
GO:0010467	gene expression	2.76373e-07	2.70954e-09	30	40	2098	7166	0	0	YER006W, YOR294W, YNL075W, YJL010C, YLR175W, YOR145C, YDL201W, YJL148W, YPL266W, YNL002C, YPR110C, YNL110C, YGR187C, YIL096C, YKL172W, YLR276C, YLR196W, YNL061W, YGL078C, YKR024C, YIL091C, YLL011W, YLR249W, YPL146C, YDR087C, YGL171W, YNL096C, YMR290C, YKR056W, YOL144W
GO:0009059	macromolecule biosynthetic process	2.94953e-06	2.8917e-08	30	40	2298	7166	0	0	YPR110C, YNL002C, YPL266W, YJL148W, YDL201W, YOR145C, YLR175W, YIL096C, YGR187C, YNL110C, YJL010C, YOR294W, YNL075W, YER006W, YGL171W, YNL096C, YDR087C, YLR249W, YPL146C, YLL011W, YOL144W, YKR056W, YMR290C, YLR276C, YKL172W, YIL091C, YKR024C, YNL061W, YGL078C, YLR196W
GO:0034641	cellular nitrogen compound metabolic process	2.97253e-06	2.91424e-08	31	40	2468	7166	0	0	YLR276C, YKL172W, YNL132W, YGL078C, YNL061W, YLR196W, YKR024C, YIL091C, YPL146C, YLR249W, YLL011W, YNL096C, YGL171W, YDR087C, YMR290C, YOL144W, YKR056W, YER006W, YBL039C, YJL010C, YNL075W, YOR294W, YJL148W, YDL201W, YOR145C, YLR175W, YPR110C, YNL002C, YPL266W, YNL110C, YIL096C
GO:0000462	maturation of SSU-rRNA from tricistronic rRNA transcript (SSU-rRNA, 5.8S rRNA, LSU-rRNA)	9.30847e-06	9.12595e-08	8	40	106	7166	0	0	YPL266W, YOR294W, YJL010C, YGL171W, YIL091C, YMR290C, YLL011W, YOR145C
GO:0030490	maturation of SSU-rRNA	2.01395e-05	1.97446e-07	8	40	117	7166	0	0	YOR294W, YPL266W, YJL010C, YGL171W, YIL091C, YMR290C, YOR145C, YLL011W
GO:0044249	cellular biosynthetic process	2.67169e-05	2.6193e-07	31	40	2682	7166	0	0	YGR187C, YNL110C, YIL096C, YJL148W, YDL201W, YLR175W, YOR145C, YPR110C, YPL266W, YNL002C, YER006W, YBL039C, YOR294W, YNL075W, YJL010C, YMR290C, YOL144W, YKR056W, YLR249W, YPL146C, YLL011W, YDR087C, YNL096C, YGL171W, YGL078C, YNL061W, YLR196W, YKR024C, YIL091C, YKL172W, YLR276C
GO:1901576	organic substance biosynthetic process	5.67817e-05	5.56684e-07	31	40	2761	7166	0	0	YNL075W, YOR294W, YJL010C, YBL039C, YER006W, YNL110C, YGR187C, YIL096C, YPL266W, YNL002C, YPR110C, YLR175W, YOR145C, YJL148W, YDL201W, YIL091C, YKR024C, YLR196W, YNL061W, YGL078C, YKL172W, YLR276C, YKR056W, YOL144W, YMR290C, YDR087C, YNL096C, YGL171W, YLL011W, YLR249W, YPL146C
GO:0009058	biosynthetic process	5.83979e-05	5.72528e-07	31	40	2764	7166	0	0	YLR196W, YGL078C, YNL061W, YKR024C, YIL091C, YLR276C, YKL172W, YMR290C, YKR056W, YOL144W, YLL011W, YPL146C, YLR249W, YNL096C, YGL171W, YDR087C, YER006W, YNL075W, YOR294W, YJL010C, YBL039C, YGR187C, YNL110C, YIL096C, YLR175W, YOR145C, YJL148W, YDL201W, YPL266W, YNL002C, YPR110C
GO:0000460	maturation of 5.8S rRNA	6.14989e-05	6.02931e-07	7	40	92	7166	0	0	YGL171W, YNL002C, YOR145C, YKR024C, YJL010C, YOR294W, YGL078C
GO:0000466	maturation of 5.8S rRNA from tricistronic rRNA transcript (SSU-rRNA, 5.8S rRNA, LSU-rRNA)	6.14989e-05	6.02931e-07	7	40	92	7166	0	0	YOR145C, YGL171W, YNL002C, YGL078C, YKR024C, YJL010C, YOR294W
GO:0000479	endonucleolytic cleavage of tricistronic rRNA transcript (SSU-rRNA, 5.8S rRNA, LSU-rRNA)	9.25351e-05	9.07207e-07	6	40	61	7166	0	0	YOR294W, YJL010C, YGL171W, YKR024C, YOR145C, YGL078C
GO:0043170	macromolecule metabolic process	0.000203498	1.99508e-06	31	40	2902	7166	0	0	YMR290C, YOL144W, YKR056W, YPL146C, YLR249W, YLL011W, YDR087C, YGL171W, YNL096C, YNL061W, YGL078C, YLR196W, YIL091C, YKR024C, YKL172W, YNL132W, YLR276C, YIL096C, YGR187C, YNL110C, YDL201W, YJL148W, YOR145C, YLR175W, YPR110C, YNL002C, YPL266W, YER006W, YJL010C, YOR294W, YNL075W
GO:0006807	nitrogen compound metabolic process	0.000890547	8.73085e-06	32	40	3271	7166	0	0	YGR187C, YNL110C, YIL096C, YPR110C, YNL002C, YPL266W, YJL148W, YDL201W, YOR145C, YLR175W, YBL039C, YJL010C, YOR294W, YNL075W, YER006W, YOL144W, YKR056W, YMR290C, YGL171W, YNL096C, YDR087C, YLR249W, YPL146C, YLL011W, YIL091C, YKR024C, YGL078C, YNL061W, YLR196W, YLR276C, YKL172W, YNL132W
GO:0009987	cellular process	0.00213445	2.0926e-05	39	40	5103	7166	0	0	YER006W, YBL039C, YLR336C, YLR397C, YNL075W, YOR294W, YJL010C, YIL096C, YGR187C, YNL110C, YGL111W, YJL148W, YDL201W, YLR175W, YOR145C, YPR110C, YJL122W, YDR060W, YPL266W, YNL002C, YGL078C, YNL061W, YLR196W, YKR024C, YIL091C, YOR272W, YKR092C, YLR276C, YKL172W, YNL132W, YMR290C, YOL144W, YKR056W, YLR249W, YPL146C, YLL011W, YDR087C, YNL096C, YGL171W
GO:0044238	primary metabolic process	0.00247298	2.42449e-05	32	40	3404	7166	0	0	YIL096C, YGR187C, YNL110C, YNL002C, YPL266W, YPR110C, YOR145C, YLR175W, YJL148W, YDL201W, YJL010C, YOR294W, YNL075W, YBL039C, YER006W, YKR056W, YOL144W, YMR290C, YNL096C, YDR087C, YGL171W, YLL011W, YLR249W, YPL146C, YKR024C, YIL091C, YLR196W, YGL078C, YNL061W, YKL172W, YNL132W, YLR276C
GO:0000054	ribosomal subunit export from nucleus	0.00320046	3.1377e-05	5	40	67	7166	0	0	YER006W, YPL146C, YOR145C, YOR294W, YJL010C
GO:0033750	ribosome localization	0.00344039	3.37294e-05	5	40	68	7166	0	0	YOR294W, YJL010C, YER006W, YPL146C, YOR145C
GO:0009451	RNA modification	0.00511095	5.01073e-05	7	40	179	7166	0	0	YNL061W, YIL096C, YKR056W, YLR175W, YDL201W, YPL266W, YNL132W
GO:0000967	rRNA 5'-end processing	0.00606621	5.94726e-05	4	40	39	7166	0	0	YGL171W, YJL010C, YNL002C, YOR145C
GO:0044237	cellular metabolic process	0.00625726	6.13457e-05	32	40	3532	7166	0	0	YLR276C, YNL132W, YKL172W, YLR196W, YNL061W, YGL078C, YIL091C, YKR024C, YLL011W, YPL146C, YLR249W, YNL096C, YDR087C, YGL171W, YMR290C, YKR056W, YOL144W, YER006W, YNL075W, YOR294W, YJL010C, YBL039C, YLR175W, YOR145C, YJL148W, YDL201W, YPL266W, YNL002C, YPR110C, YIL096C, YGR187C, YNL110C
GO:0016556	mRNA modification	0.00875291	8.58129e-05	3	40	16	7166	0	0	YLR175W, YNL132W, YKR056W
