# Supplementary material for: MR-GGI: accurate inference of gene–gene interactions using Mendelian randomization
Source: BMC Bioinformatics. 2024 May 15;25:192. doi: 10.1186/s12859-024-05808-4 (PMC11094870; doi:10.1186/s12859-024-05808-4)
Supplement: Supplementary file 7 — Additional file 7. Data 5. Biological process of Gene Ontology terms for cluster 5 in yeast GRN [file 12859_2024_5808_MOESM7_ESM.xlsx]

## Sheet: Sheet1
GOID	TERM	CORRECTED_PVALUE	UNCORRECTED_PVALUE	NUM_LIST_ANNOTATIONS	LIST_SIZE	TOTAL_NUM_ANNOTATIONS	POPULATION_SIZE	FDR_RATE	EXPECTED_FALSE_POSITIVES	ANNOTATED_GENES
GO:0005975	carbohydrate metabolic process	1.64737e-05	4.11841e-07	4	4	183	7166	0	0	YLR345W, YGL227W, YGR194C, YDR099W
GO:0006109	regulation of carbohydrate metabolic process	2.19364e-05	5.48409e-07	3	4	38	7166	0	0	YLR345W, YGL227W, YDR099W
GO:0043467	regulation of generation of precursor metabolites and energy	0.00326612	8.16531e-05	2	4	27	7166	0.0267	0.08	YLR345W, YDR099W
