# Supplementary material for: MR-GGI: accurate inference of gene–gene interactions using Mendelian randomization
Source: BMC Bioinformatics. 2024 May 15;25:192. doi: 10.1186/s12859-024-05808-4 (PMC11094870; doi:10.1186/s12859-024-05808-4)
Supplement: Supplementary file 8 — Additional file 8. Data 6. Biological process of Gene Ontology terms for cluster 6 in yeast GRN [file 12859_2024_5808_MOESM8_ESM.xlsx]

## Sheet: Sheet1
GOID	TERM	CORRECTED_PVALUE	UNCORRECTED_PVALUE	NUM_LIST_ANNOTATIONS	LIST_SIZE	TOTAL_NUM_ANNOTATIONS	POPULATION_SIZE	FDR_RATE	EXPECTED_FALSE_POSITIVES	ANNOTATED_GENES
GO:0032543	mitochondrial translation	3.53232e-08	1.13946e-09	7	11	170	7166	0	0	YDL202W, YNL137C, YBR146W, YGR165W, YMR024W, YDR237W, YEL050C
GO:0140053	mitochondrial gene expression	9.60206e-08	3.09744e-09	7	11	196	7166	0	0	YDL202W, YBR146W, YNL137C, YEL050C, YGR165W, YMR024W, YDR237W
GO:0006412	translation	0.000742638	2.39561e-05	7	11	724	7166	0	0	YBR146W, YNL137C, YDL202W, YEL050C, YDR237W, YGR165W, YMR024W
GO:0043043	peptide biosynthetic process	0.000770317	2.4849e-05	7	11	728	7166	0	0	YDL202W, YNL137C, YBR146W, YEL050C, YMR024W, YGR165W, YDR237W
GO:0006518	peptide metabolic process	0.000980761	3.16374e-05	7	11	755	7166	0	0	YNL137C, YBR146W, YDL202W, YEL050C, YDR237W, YMR024W, YGR165W
GO:0043604	amide biosynthetic process	0.00103354	3.334e-05	7	11	761	7166	0	0	YMR024W, YGR165W, YDR237W, YEL050C, YDL202W, YBR146W, YNL137C
GO:0043603	amide metabolic process	0.00158628	5.11703e-05	7	11	812	7166	0	0	YEL050C, YDR237W, YGR165W, YMR024W, YNL137C, YBR146W, YDL202W
GO:0019538	protein metabolic process	0.00682891	0.000220287	8	11	1423	7166	0.0325	0.26	YLR239C, YEL050C, YDR237W, YGR165W, YMR024W, YNL137C, YBR146W, YDL202W
